# Supplementary material for: Aging Aggravates Cachexia in Tumor-Bearing Mice
Source: Cancers (Basel). 2021 Dec 24;14(1):90. doi: 10.3390/cancers14010090 (PMC8750471; doi:10.3390/cancers14010090)
Supplement: Supplementary file 1 [file cancers-14-00090-s001.zip]

Archive with 1 entries (1 files):
- 1450699_supplemental figures_proofread_JG.pptx
